# Supplementary material for: Fructose-Induced Metabolic Dysfunction Is Dependent on the Baseline Diet, the Length of the Dietary Exposure, and Sex of the Mice
Source: Nutrients. 2024 Dec 31;17(1):124. doi: 10.3390/nu17010124 (PMC11722689; doi:10.3390/nu17010124)
Supplement: Supplementary file 1 [file nutrients-17-00124-s001.zip]

Archive with 2 entries (2 files):
- Supplemental Figures _11-19-24.pdf
- Supplemental tables-11-19-24.pdf
